# Supplementary material for: Maternal Adherence to the Mediterranean Diet and Adverse Pregnancy Outcomes: Findings from the Multi-Center PLATONE Project
Source: Nutrients. 2026 Feb 26;18(5):769. doi: 10.3390/nu18050769 (PMC12986557; doi:10.3390/nu18050769)
Supplement: Supplementary file 1 [file nutrients-18-00769-s001.zip]

Archive with 1 entries (1 files):
- nutrients-4078707-supplementary.pdf
